# Supplementary material for: Clonal Diversity and Epidemiological Characteristics of ST239-MRSA Strains
Source: Front Cell Infect Microbiol. 2022 Mar 25;12:782045. doi: 10.3389/fcimb.2022.782045 (PMC8990901; doi:10.3389/fcimb.2022.782045)
Supplement: Supplementary file 1 [file Table_1.xlsx]

## Sheet: Sheet1
Table S1. Host origin, clinical source, ST and the isolation date of the 105 S. aureus strains under study
Strain number	Host origin	Clinical source	ST	Isolation date
1	Human	Sputum	ST239	2016-06-05
2	Human	Sputum	ST239	2016-07-15
3	Human	Sputum	ST239	2016-09-13
4	Human	Sputum	ST239	2016-12-05
5	Human	Sputum	ST239	2017-02-08
6	Human	Sputum	ST239	2017-05-22
7	Human	Wound swab	ST239	2016-06-18
8	Human	Wound Wound swab	ST239	2017-09-21
9	Human	Wound Wound swab	ST239	2017-12-19
10	Human	Wound swab	ST239	2016-12-06
11	Human	Wound swab	ST239	2018-02-23
12	Human	Wound swab	ST239	2018-07-11
13	Human	Urine	ST239	2016-06-10
14	Human	Urine	ST239	2018-05-15
15	Human	Urine	ST239	2016-09-16
16	Human	Urine	ST239	2016-07-19
17	Human	Urine	ST239	2017-02-07
18	Human	Urine	ST239	2018-02-03
19	Human	Pus	ST239	2017-12-07
20	Human	Pus	ST239	2017-05-08
21	Human	Pus	ST239	2017-05-21
22	Human	Pus	ST239	2018-05-14
23	Human	Pus	ST239	2017-09-12
24	Human	Pus	ST239	2016-07-25
25	Human	Pus	ST239	2016-12-14
26	Human	blood	ST239	2016-06-16
27	Human	blood	ST239	2019-01-26
28	Human	blood	ST239	2019-07-01
29	Human	blood	ST239	2019-04-02
30	Human	csf	ST239	2017-02-08
31	Human	csf	ST239	2019-06-15
32	Human	Pericardial fluid	ST239	2016-12-19
33	Animal	milk	ST239	2016-06-21
34	Animal	milk	ST239	2019-05-14
35	Animal	milk	ST239	2019-05-22
36	Animal	milk	ST239	2019-03-18
37	Animal	milk	ST239	2016-07-19
38	Animal	milk	ST239	2019-02-09
39	Animal	milk	ST239	2017-05-19
40	Animal	milk	ST239	2018-10-11
41	Animal	milk	ST239	2016-06-06
42	Animal	milk	ST239	2016-12-03
43	Animal	milk	ST239	2017-02-05
44	Animal	milk	ST239	2018-05-02
45	Animal	milk	ST239	2016-06-01
46	Animal	milk	ST239	2019-08-01
47	Animal	milk	ST239	2018-07-01
48	Animal	milk	ST239	2016-09-08
49	Animal	milk	ST239	2018-02-14
50	Animal	milk	ST239	2017-05-01
51	Human	blood	ST80	2016-06-05
52	Human	blood	ST80	2016-07-15
53	Human	blood	ST8	2016-09-13
54	Human	blood	ST22	2016-12-05
55	Human	blood	ST22	2017-02-08
56	Human	csf	ST22	2016-06-18
57	Human	csf	ST15	2016-12-06
58	Human	Pericardial fluid	ST15	2016-06-10
59	Human	Sputum	ST80	2016-09-16
60	Human	Sputum	ST80	2016-07-19
61	Human	Urine	ST80	2017-02-07
62	Human	Urine	ST80	2017-01-07
63	Human	Urine	ST80	2017-02-08
64	Human	Urine	ST80	2017-03-21
65	Human	Urine	ST8	2017-02-14
66	Human	Urine	ST8	2017-01-12
67	Human	Urine	ST22	2016-07-25
68	Human	Wound swab	ST22	2016-12-14
69	Human	Wound swab	ST15	2016-06-16
70	Human	Wound swab	ST113	2017-02-08
71	Human	Wound swab	ST398	2016-12-19
72	Human	Wound swab	ST398	2016-06-21
73	Human	Pus	ST398	2016-07-19
74	Human	Pus	ST398	2016-06-06
75	Human	Pus	ST984	2016-12-03
76	Human	Wound swab	ST398	2017-02-05
77	Human	Pus	ST398	2016-06-01
78	Human	Urine	ST80	2016-09-08
79	Animal	milk	ST22	2016-06-05
80	Animal	milk	ST22	2016-07-15
81	Animal	milk	ST22	2016-09-13
82	Animal	milk	ST15	2016-12-05
83	Animal	milk	ST398	2017-02-08
84	Animal	milk	ST398	2016-06-18
85	Animal	milk	ST398	2016-12-06
86	Animal	milk	ST398	2016-06-10
87	Animal	milk	ST398	2016-09-16
88	Animal	milk	ST398	2017-02-14
89	Animal	milk	ST398	2017-01-12
90	Animal	milk	ST398	2016-07-25
91	Animal	milk	ST398	2016-12-14
92	Animal	milk	ST398	2016-06-16
93	Animal	milk	ST398	2017-02-08
94	Animal	milk	ST398	2016-06-06
95	Animal	milk	ST398	2016-12-03
96	Animal	milk	ST398	2017-02-05
97	Animal	milk	ST398	2016-06-01
98	Animal	milk	ST398	2016-09-08
99	Animal	milk	ST398	2017-02-14
100	Animal	milk	ST398	2017-01-12
101	Animal	milk	ST398	2016-12-06
102	Animal	milk	ST22	2016-06-10
103	Animal	milk	ST22	2016-09-16
104	Animal	milk	ST22	2017-02-14
105	Animal	milk	ST22	2017-01-12
