# Supplementary material for: Clonal Diversity and Epidemiological Characteristics of ST239-MRSA Strains
Source: Front Cell Infect Microbiol. 2022 Mar 25;12:782045. doi: 10.3389/fcimb.2022.782045 (PMC8990901; doi:10.3389/fcimb.2022.782045)
Supplement: Supplementary file 3 [file Table_3.xlsx]

## Sheet: Sheet1
Table S3. Characteristics of vancomycine-resistant ST239-MRSA strains (n = 4)
Isolate ID	ST	Host	Source	Isolation date	Antimicrobial resistance pattern	MAR*	coa genotype (bp)	coa-RFLP pattern (bp)	SCCmec type	agr allele	spa type	pvl	se	tst	et	van	mecA	Type of Vancomycin resistance	Vancomycine MIC** (µg/mL)
6	239	Animal	Milk	2.05.2018	CIP, CN, SXT, TE, OX, FOX, CRO, E, VA	0.69	693	190210	III	I	S1	-	-	-	-	vanB	+	VRSA	64
7	239	Animal	Milk	1.08.2019	CIP, CN, SXT, TE, OX, FOX, CRO, E, VA	0.69	693	693	III	I	S3	+	-	-	-	vanB	+	VRSA	32
21	239	Human	Pus	8.05.2017	DA, TE, OX, FOX, CRO, E,VA	0.54	621	210	NT	III	S5	+	sec	-	-	vanA	+	VRSA	128
22	239	Human	Pus	14.12.2016	SXT, TE, OX, FOX, CRO, E, VA	0.54	750	240410	III	I	S2	+	sea	-	-	vanA	+	VRSA	256
MAR* Multiple antimicrobial resistance
MIC** Minimum inhibitory concentration
